# Supplementary material for: Assessing Smoking Status and Risk of SARS-CoV-2 Infection: A Machine Learning Approach among Veterans
Source: Healthcare (Basel). 2022 Jul 4;10(7):1244. doi: 10.3390/healthcare10071244 (PMC9319659; doi:10.3390/healthcare10071244)
Supplement: Supplementary file 1 [file healthcare-10-01244-s001.zip]

Archive with 1 entries (1 files):
- healthcare-1733406-supplementary.pdf
